# Supplementary material for: Clinical and Genetic Analysis of Children with Kartagener Syndrome
Source: Cells. 2019 Aug 15;8(8):900. doi: 10.3390/cells8080900 (PMC6721662; doi:10.3390/cells8080900)
Supplement: Supplementary file 1 [file cells-08-00900-s001.zip]

Archive with 10 entries (10 files):
- cells-546194-supplementary/Figure-S2.tif
- cells-546194-supplementary/Figure-S3.tif
- cells-546194-supplementary/Figure-S4.tif
- cells-546194-supplementary/Supplementary Figure S4.docx
- cells-546194-supplementary/Supplementary Figure S5-revised.docx
- cells-546194-supplementary/Supplementary Figures S1-revised.docx
- cells-546194-supplementary/Supplementary Table S1.docx
- cells-546194-supplementary/Supplementary Table S2.docx
- cells-546194-supplementary/Supplementary Table S3.docx
- cells-546194-supplementary/Supplementary Tables S4 and S5.docx
